# Supplementary material for: Dental and Periodontal Health in Acute Intermittent Porphyria
Source: Life (Basel). 2022 Aug 19;12(8):1270. doi: 10.3390/life12081270 (PMC9410213; doi:10.3390/life12081270)
Supplement: Supplementary file 1 [file life-12-01270-s001.zip]

Archive with 1 entries (1 files):
- life-1813057-supplementary.pdf
